# Supplementary material for: MAPK1 of Leishmania donovani interacts and phosphorylates HSP70 and HSP90 subunits of foldosome complex
Source: Sci Rep. 2017 Aug 31;7:10202. doi: 10.1038/s41598-017-09725-w (PMC5579238; doi:10.1038/s41598-017-09725-w)
Supplement: Supplementary file 1 — Table S1 [file 41598_2017_9725_MOESM1_ESM.xls]

## Sheet: Sheet1
	Table S1: THE MASCOT SEARCH RESULTS OF MAPK1 INTERACTING PROTEINS
Protein band no.	Accession No.	Protein name	Species	Score	MW (Daltons)	Observed	Mr (expt)	Mr (calc)	Delta	ppm	Expect	Unique sequence	Peptide
2	gi|146096880	Hypothetical protein	Leishmania infantum	58	112511	1017.5	1016.49	1016.5	-0.0129		0.0017	U	QLQWSEAR
3	gi|146103554	elongation factor 2	Leishmania infantum	201	94942	744.38	743.373	743.375	-0.0025	-3.4	0.12	U	FFAFGR
						1077.58	1076.57	1076.56	0.0129	12	320	U	VNFTVDQVR
						1437.72	1436.71	1436.68	0.0241	16.8	0.18	U	DSFVAAWQWATR
						1595.79	1594.78	1594.76	0.0258	16.2	0.16	U	SATITDDGESPHPLR
						1756.88	1755.87	1755.88	-0.0086	-4.91	0.052	U	AYLPVAESFGFTADLR
						1984.08	1983.07	1983.05	0.0156	7.88	0.08	U	GVIIGEENRPGTPIYNVR
4	gi|321398592	HSP90	Leishmania infantum	747	81013	937.577	936.57	936.529	0.0408	43.6	1		HKPLWTR
						1256.75	1255.74	1255.69	0.0562	44.7	1.5		ADLVNNLGTIAR
						1276.71	1275.71	1275.65	0.0595	46.6	1.9e-05	U	LESSPFIEQAR
						1348.73	1347.72	1347.66	0.0625	46.4	6.7e-08		HFSVEGQLEFR
						1404.81	1403.8	1403.74	0.0627	44.6	0.099	U	KLESSPFIEQAR
						1463.76	1462.75	1462.7	0.0544	37.2	0.0093		DVTKEEYAAFYK
						1513.86	1512.85	1512.78	0.0695	46	0.00014		GVVDSEDLPLNISR
						1648.89	1647.88	1647.81	0.071	43.1	5.2e-06	U	YQSLTDPSVLGESPR
						1860.92	1859.91	1859.83	0.0843	45.3	2.3e-05		EGVHFEESEEEKQQR
						1997.15	1996.14	1996.06	0.0802	40.2	5.6e-10		ITLHLKEDQLEYLEPR
						2273.12	2272.11	2272.02	0.0935	40	3.6		FYSTESGEEMTTLKDYVTR.M + Oxidation (M)
7	gi|123591	HSP70		161	71410	1260.69	1259.68	1259.64	0.0348	27.7	0.16	U	LVTFFTEEFK
						1416.78	1415.78	1415.74	0.0322	22.8	3.8	U	LVTFFTEEFKR
						1473.73	1472.72	1472.68	0.0407	27.6	28	U	TTPSYVAFTDSER
						1566.82	1565.82	1565.78	0.0327	20.8	0.11	U	AVVTVPAYFNDSQR
						2622.29	2621.28	2621.25	0.0315	12	18	U	SQIFSTYADNQPGVHIQVFEGER
8	gi|146078042	Stress inducible protein 1(Sti1)	Leishmania infantum	286	62710	954.435	953.427	953.428	-0.0002	-0.3	0.62	U	LYMEDQR
						966.493	965.486	965.497	-0.0112	-11.59	0.62	U	VFTPEAFR
						1137.57	1136.57	1136.58	-0.0113	-9.99	1	U	KGHAYFWTK
						1487.75	1486.74	1486.76	-0.0129	-8.66	18	U	MVDTVIRDPSQAR
						1749.86	1748.85	1748.87	-0.0182	-10.39	7.9e-10	U	AIQLDEQNSVLYSNR
						1800.78	1799.77	1799.78	-0.0106	-5.9	4.5	U	IPNDGDDEEEERPSAK
						2538.18	2537.17	2537.23	-0.0587	-23.11	19	U	RAMDDPEIAAIMQDSYMQLVLK
9	gi|399078	Full=ATP synthase subunit alpha		103	54683	1553.73	1552.72	1552.73	-0.0081	-5.21	3.1e-08	U	EAYPGDVFYLHSR
11	gi|1296832	beta-tubulin	Leishmania major	43	50302	1125.69	1124.69	1124.67	0.0148	13.1	0.22	U	LAVNLVPFPR
						1327.65	1326.64	1326.62	0.0176	13.2	130	U	INVYFDESAGGR
	gi|321399270	elongation factor 1-alpha	Leishmania infantum	42	48981	1312.72	1311.71	1311.69	0.0188	14.3	0.046	U	SVFTIIDAPGHR
12	gi|146094018	TPR domain protein (SGT)	Leishmania infantum	342	45956	881.505	880.498	880.517	-0.0188	-21.35	0.0043	U	LVFSFIR
						1421.63	1420.62	1420.64	-0.019	-13.37	0.0069		FSQGGMDPAELNR
						1561.74	1560.74	1560.76	-0.0197	-12.66	6.4e-09	U	LGTALFYQENYSR
						1704.84	1703.84	1703.86	-0.0256	-15.05	1.4e-10	U	AIELQPDNAVFFANR
13	gi|146102593	Mitogen activated protein kinase homologue	Leishmania infantum	324	41270	1053.62	1052.61	1052.6	0.0092	8.82	0.051	U	FLTYQLLR
						1181.58	1180.57	1180.55	0.017	14.4	3.5	U	ANLYDEIGMR
						1482.72	1481.71	1481.69	0.0234	15.8	1.6e-06	U	VYDAFGNVQDAQR
						1500.86	1499.86	1499.83	0.0235	15.7	0.0012	U	TVAQLHAQNIIHR
						2234.04	2233.03	2233.02	0.0136	6.07	3.6e-07	U	SGFDNEQEFLDLTDYIATR
14	gi|322501241	unnamed protein product	Leishmania donovani	251	39332	1544.79	1543.78	1543.82	-0.04	-25.94	2.6e-06	U	VPTPDVSVVDLTFR
						1837.78	1836.77	1836.81	-0.0425	-23.14	0.0069	U	IVSWYDNEWGYSYR
						2227	2225.99	2226.04	-0.056	-25.15	1.1e-09	U	GILGFTDDELVSSDFINDNR
Protein band no.: The band number marked in fig.1
Accession No.: The NCBInr, MSDB or SwissProt reference number of the spot
Score: The score of credible identification in Mascot using MS data.
Expect: p value of identification, and the value that was less that 0.05 was considered to be credible.
MW: The molecular masses of the predicted protein
